# Supplementary material for: The Gelatinase Inhibitor ACT-03 Reduces Gliosis in the Rapid Kindling Rat Model of Epilepsy, and Attenuates Inflammation and Loss of Barrier Integrity In Vitro
Source: Biomedicines. 2022 Aug 29;10(9):2117. doi: 10.3390/biomedicines10092117 (PMC9495904; doi:10.3390/biomedicines10092117)
Supplement: Supplementary file 1 [file biomedicines-10-02117-s001.zip]

Archive with 1 entries (1 files):
- biomedicines-1770570-supplementary.pdf
